# Supplementary material for: Species- and breed-associated heterogeneity in age-related increases in periodontal disease risk among dogs and cats based on Japanese insurance claim data
Source: Front Vet Sci. 2026 Feb 10;13:1764413. doi: 10.3389/fvets.2026.1764413 (PMC12930463; doi:10.3389/fvets.2026.1764413)
Supplement: Supplementary file 2 [file Table_1.xlsx]

## Sheet: Table_S1
Breed	Start_Year	N_total	N_accident	N_PD	Male%
Irish Water Spaniel	2023	1	1	0	100
Irish Wolfhound	2013	17	15	2	52.9412
Irish Wolfhound	2018	16	13	0	62.5
Irish Wolfhound	2023	14	10	3	71.4286
Irish Setter	2013	153	131	4	46.4052
Irish Setter	2018	137	107	2	42.3358
Irish Setter	2023	134	95	0	44.0299
Irish Soft Coated Wheaten Terrier	2013	9	8	0	77.7778
Irish Soft Coated Wheaten Terrier	2018	5	5	0	60
Irish Soft Coated Wheaten Terrier	2023	10	9	2	60
Irish Terrier	2013	1	1	1	0
Irish Terrier	2018	1	1	0	0
Irish Red and White Setter	2023	1	1	0	0
Afghan Hound	2013	85	55	2	52.9412
Afghan Hound	2018	93	60	5	46.2366
Afghan Hound	2023	86	58	6	40.6977
American Akita	2013	2	1	0	100
American Eskimo Dog (Miniature)	2013	1	1	1	100
American Eskimo Dog (Miniature)	2018	1	1	0	100
American Eskimo Dog (Miniature)	2023	1	1	0	100
American Cocker Spaniel	2013	2842	2284	78	51.7593
American Cocker Spaniel	2018	2860	2247	89	52.2727
American Cocker Spaniel	2023	3218	2466	99	52.2996
American Staffordshire Terrier	2013	10	6	0	30
American Staffordshire Terrier	2018	21	14	0	33.3333
American Staffordshire Terrier	2023	9	6	0	44.4444
American Pit Bull Terrier	2013	69	47	2	59.4203
American Pit Bull Terrier	2018	160	104	0	54.375
American Pit Bull Terrier	2023	402	252	3	51.4925
American Foxhound	2013	1	1	0	100
American Foxhound	2018	2	1	1	50
American Foxhound	2023	1	1	0	0
American Bulldog	2013	2	2	0	50
American Bulldog	2018	3	2	0	100
American Bulldog	2023	1	0	0	0
Alaskan Malamute	2013	37	20	0	37.8378
Alaskan Malamute	2018	21	14	0	33.3333
Alaskan Malamute	2023	29	14	2	55.1724
Affenpinscher	2013	4	2	0	25
Affenpinscher	2018	5	3	0	40
Affenpinscher	2023	7	5	1	42.8571
Italian Greyhound	2013	2418	1566	147	54.177
Italian Greyhound	2018	3608	2349	311	53.2428
Italian Greyhound	2023	5468	3575	390	53.3833
English Cocker Spaniel	2013	763	585	28	47.4443
English Cocker Spaniel	2018	778	601	54	49.6144
English Cocker Spaniel	2023	854	615	58	51.171
English Springer Spaniel	2013	125	101	1	42.4
English Springer Spaniel	2018	100	70	3	47
English Springer Spaniel	2023	122	85	6	47.541
English Setter	2013	53	40	4	49.0566
English Setter	2018	57	42	2	50.8772
English Setter	2023	77	50	1	53.2468
English Toy Terrier	2013	1	1	0	0
English Toy Terrier	2018	1	1	0	0
English Pointer	2013	20	17	2	60
English Pointer	2018	26	21	0	38.4615
English Pointer	2023	33	23	1	39.3939
Whippet	2013	296	197	7	57.7703
Whippet	2018	439	275	13	51.2528
Whippet	2023	655	430	28	50.3817
Welsh Corgi Cardigan	2013	176	106	5	47.7273
Welsh Corgi Cardigan	2018	214	129	4	47.6636
Welsh Corgi Cardigan	2023	238	156	8	49.1597
Welsh Corgi Pembroke	2013	10808	7200	284	49.7594
Welsh Corgi Pembroke	2018	9575	6375	322	50.1723
Welsh Corgi Pembroke	2023	9101	6075	304	50.5329
Welsh Springer Spaniel	2013	2	2	1	50
Welsh Springer Spaniel	2023	1	1	0	100
Welsh Terrier	2013	73	56	1	58.9041
Welsh Terrier	2018	122	95	4	58.1967
Welsh Terrier	2023	176	145	15	55.6818
West Highland White Terrier	2013	1192	1005	38	51.7617
West Highland White Terrier	2018	1106	939	52	51.7179
West Highland White Terrier	2023	917	749	40	53.217
Wolfdog	2013	5	5	0	80
Wolfdog	2018	4	3	0	75
Wolfdog	2023	11	8	0	45.4545
Airedale Terrier	2013	107	86	3	50.4673
Airedale Terrier	2018	125	96	4	47.2
Airedale Terrier	2023	112	89	3	50
Australian Cattle Dog	2013	18	9	0	33.3333
Australian Cattle Dog	2018	11	8	1	63.6364
Australian Cattle Dog	2023	9	6	0	77.7778
Australian Kelpie	2013	16	10	0	56.25
Australian Kelpie	2018	22	15	0	45.4545
Australian Kelpie	2023	18	13	2	38.8889
Australian Shepherd	2013	124	67	1	54.0323
Australian Shepherd	2018	155	92	8	65.1613
Australian Shepherd	2023	187	114	4	62.0321
Australian Silky Terrier	2013	12	11	0	58.3333
Australian Silky Terrier	2018	7	6	0	71.4286
Australian Silky Terrier	2023	2	2	0	100
Australian Terrier	2013	7	7	2	100
Australian Terrier	2018	4	4	1	100
Australian Terrier	2023	2	2	0	100
Old English Sheepdog	2013	61	44	0	45.9016
Old English Sheepdog	2018	54	39	2	51.8519
Old English Sheepdog	2023	75	51	1	62.6667
Old English Bulldog	2018	7	6	0	85.7143
Old English Bulldog	2023	12	10	0	50
Canary Dog	2018	1	1	0	0
Canary Dog	2023	2	2	0	0
Cane Corso	2013	2	1	0	50
Cane Corso	2018	1	1	0	100
Cane Corso	2023	6	4	0	33.3333
Carolina Dog	2023	1	0	0	0
Curly Coated Retriever	2013	8	7	1	37.5
Curly Coated Retriever	2018	4	3	0	50
Curly Coated Retriever	2023	3	2	1	100
Cavalier King Charles Spaniel	2013	6880	5386	256	49.8547
Cavalier King Charles Spaniel	2018	6942	5341	281	50.7923
Cavalier King Charles Spaniel	2023	6445	4949	300	50.706
King Charles Spaniel	2013	24	19	2	50
King Charles Spaniel	2018	61	40	1	65.5738
King Charles Spaniel	2023	67	54	5	61.194
Keeshond	2013	9	6	0	55.5556
Keeshond	2018	10	10	0	60
Keeshond	2023	6	6	0	50
Clumber Spaniel	2013	17	16	0	58.8235
Clumber Spaniel	2018	9	7	0	66.6667
Clumber Spaniel	2023	1	0	0	0
Grand Basset Griffon Vendeen	2023	1	1	0	0
Greater Swiss Mountain Dog	2013	2	2	0	0
Greater Swiss Mountain Dog	2018	2	0	0	0
Greater Swiss Mountain Dog	2023	10	9	0	50
Great Dane	2013	132	89	4	58.3333
Great Dane	2018	166	103	2	48.7952
Great Dane	2023	118	77	1	50
Great Pyrenees	2013	325	242	4	58.7692
Great Pyrenees	2018	385	264	5	47.7922
Great Pyrenees	2023	506	347	6	49.6047
Greyhound	2013	6	4	0	33.3333
Greyhound	2018	3	1	1	33.3333
Greyhound	2023	6	3	0	33.3333
Cairn Terrier	2013	461	339	22	56.3991
Cairn Terrier	2018	394	319	18	52.0305
Cairn Terrier	2023	213	167	19	51.6432
Kerry Beagle	2013	1	1	0	0
Kerry Beagle	2018	1	1	0	0
Kerry Blue Terrier	2013	15	12	0	53.3333
Kerry Blue Terrier	2018	23	16	1	56.5217
Kerry Blue Terrier	2023	35	22	1	42.8571
Coton de Tulear	2023	6	5	1	66.6667
Korea Jindo Dog	2013	1	1	0	0
Korea Jindo Dog	2018	1	1	0	100
Korea Jindo Dog	2023	1	1	0	100
Collie	2013	111	77	2	55.8559
Collie	2018	137	88	4	58.3942
Collie	2023	173	108	5	57.2254
Kooikerhondje	2013	67	43	3	55.2239
Kooikerhondje	2018	106	78	7	50.9434
Kooikerhondje	2023	145	110	9	51.0345
Gordon Setter	2013	5	3	0	60
Gordon Setter	2018	3	3	0	66.6667
Gordon Setter	2023	2	2	0	100
Golden Retriever	2013	7090	5161	80	50.2539
Golden Retriever	2018	8042	5654	91	51.3678
Golden Retriever	2023	10114	7303	127	51.6215
Samoyed	2013	135	96	4	56.2963
Samoyed	2018	232	160	2	58.1897
Samoyed	2023	340	247	8	56.4706
Saluki	2013	117	90	3	58.9744
Saluki	2018	124	78	4	50
Saluki	2023	150	103	9	48
Shetland Sheepdog	2013	3794	2497	125	52.4776
Shetland Sheepdog	2018	3772	2527	181	51.6702
Shetland Sheepdog	2023	4327	2842	198	53.3857
Siberian Husky	2013	490	283	2	49.3878
Siberian Husky	2018	699	414	6	52.2175
Siberian Husky	2023	1844	1140	21	52.115
Shar Pei	2013	13	10	0	69.2308
Shar Pei	2018	11	11	0	81.8182
Shar Pei	2023	11	7	0	63.6364
Sealyham Terrier	2013	49	39	2	55.102
Sealyham Terrier	2018	41	37	1	48.7805
Sealyham Terrier	2023	23	20	1	52.1739
Shih Tzu	2013	10738	8310	160	53.7437
Shih Tzu	2018	12179	9103	203	55.0374
Shih Tzu	2023	14315	10649	292	54.9913
Giant Schnauzer	2013	12	10	1	83.3333
Giant Schnauzer	2018	19	14	0	57.8947
Giant Schnauzer	2023	39	27	0	51.2821
Jack Russell Terrier	2013	5488	3440	178	52.6239
Jack Russell Terrier	2018	7339	4666	361	51.9008
Jack Russell Terrier	2023	8164	5448	470	51.6169
German Shepherd Dog	2013	456	309	7	52.4123
German Shepherd Dog	2018	450	291	4	53.5556
German Shepherd Dog	2023	510	312	6	53.1373
German Spitz (Keeshond/Wolfspitz)	2023	1	1	0	100
German Spitz (Klein/Miniature)	2013	1	1	0	100
German Spitz (Mittel/Medium)	2018	1	0	0	0
German Spitz (Mittel/Medium)	2023	2	2	1	0
German Pinscher	2013	1	1	0	100
German Pinscher	2018	6	5	0	33.3333
German Pinscher	2023	21	15	1	66.6667
German Pointer	2013	8	6	0	62.5
German Pointer	2018	8	6	1	87.5
German Pointer	2023	16	11	0	62.5
Schipperke	2013	75	52	5	58.6667
Schipperke	2018	119	77	7	58.8235
Schipperke	2023	184	122	15	55.9783
Scottish Terrier	2013	241	176	14	51.8672
Scottish Terrier	2018	225	163	9	51.1111
Scottish Terrier	2023	179	120	10	50.2793
Staffordshire Bull Terrier	2013	37	29	1	54.0541
Staffordshire Bull Terrier	2018	47	37	2	65.9574
Staffordshire Bull Terrier	2023	53	34	2	64.1509
Standard Schnauzer	2013	12	11	0	83.3333
Standard Schnauzer	2018	6	4	0	83.3333
Standard Schnauzer	2023	2	2	0	50
Spanish Water Dog	2013	2	2	0	50
Spanish Water Dog	2018	2	2	0	50
Spanish Mastiff	2013	5	2	0	40
Spanish Mastiff	2018	1	1	0	0
Spanish Mastiff	2023	3	1	0	0
Smooth Fox Terrier	2013	4	3	0	75
Smooth Fox Terrier	2018	2	2	0	50
Saint Bernard	2013	158	108	0	50
Saint Bernard	2018	175	124	3	44.5714
Saint Bernard	2023	169	104	3	52.6627
Dachshund (Kaninchen)	2013	5160	2943	158	47.5775
Dachshund (Kaninchen)	2018	9322	5371	513	49.3027
Dachshund (Kaninchen)	2023	14303	8679	969	51.22
Dachshund (Standard)	2013	112	75	5	67.8571
Dachshund (Standard)	2018	95	71	8	68.4211
Dachshund (Standard)	2023	116	76	5	67.2414
Dachshund (Miniature)	2013	64135	39947	3466	51.8843
Dachshund (Miniature)	2018	64854	42571	5195	52.1263
Dachshund (Miniature)	2023	57371	37188	4138	52.652
Dutch Shepherd Dog	2013	1	0	0	100
Dutch Shepherd Dog	2018	1	1	1	100
Dutch Shepherd Dog	2023	1	1	0	100
Dalmatian	2013	377	258	8	53.0504
Dalmatian	2018	387	239	9	49.6124
Dalmatian	2023	508	324	7	46.4567
Dandie Dinmont Terrier	2013	34	31	2	50
Dandie Dinmont Terrier	2018	17	14	1	47.0588
Dandie Dinmont Terrier	2023	3	3	0	66.6667
Chesapeake Bay Retriever	2013	5	4	0	20
Chesapeake Bay Retriever	2018	6	5	0	16.6667
Chesapeake Bay Retriever	2023	2	2	0	0
Cesky Terrier	2023	1	1	0	100
Tibetan Spaniel	2013	116	71	1	49.1379
Tibetan Spaniel	2018	157	105	7	50.3185
Tibetan Spaniel	2023	115	91	5	40
Tibetan Terrier	2013	16	14	1	43.75
Tibetan Terrier	2018	20	15	0	65
Tibetan Terrier	2023	16	15	3	62.5
Chinese Crested Dog	2013	241	161	7	46.888
Chinese Crested Dog	2018	280	201	12	48.2143
Chinese Crested Dog	2023	259	187	14	50.9653
Chow Chow	2013	20	16	0	50
Chow Chow	2018	85	58	0	64.7059
Chow Chow	2023	229	158	5	58.0786
Chihuahua	2013	69578	38563	1364	53.7828
Chihuahua	2018	97214	56543	2481	53.8626
Chihuahua	2023	121512	73855	3240	54.1848
Treeing Walker Coonhound	2018	1	0	0	0
Treeing Walker Coonhound	2023	8	5	1	0
Toy Fox Terrier	2013	11	8	4	63.6364
Toy Fox Terrier	2018	10	9	1	70
Toy Fox Terrier	2023	4	4	0	75
Toy Manchester Terrier	2013	103	73	10	54.3689
Toy Manchester Terrier	2018	176	120	17	53.9773
Toy Manchester Terrier	2023	203	142	24	55.665
Dogo Argentino	2013	5	5	0	60
Dogo Argentino	2018	6	5	0	83.3333
Dogo Argentino	2023	9	5	0	77.7778
Drever	2013	1	1	0	100
Doberman	2013	250	172	3	51.6
Doberman	2018	278	184	4	51.7986
Doberman	2023	339	246	2	56.0472
Neapolitan Mastiff	2013	2	1	0	100
Neapolitan Mastiff	2018	1	1	0	100
New Zealand Huntaway	2013	2	1	0	50
New Zealand Huntaway	2018	1	1	0	100
Newfoundland	2013	94	77	0	55.3191
Newfoundland	2018	111	78	0	63.964
Newfoundland	2023	157	121	0	59.2357
Norwegian Elkhound	2013	1	1	0	100
Norwegian Elkhound	2023	1	1	0	100
Nova Scotia Duck Tolling Retriever	2023	4	2	0	0
North American Shepherd	2023	2	2	0	50
Norfolk Terrier	2013	521	360	22	59.1171
Norfolk Terrier	2018	770	554	84	57.6623
Norfolk Terrier	2023	668	507	95	55.3892
Norwich Terrier	2013	53	43	6	64.1509
Norwich Terrier	2018	73	56	16	58.9041
Norwich Terrier	2023	88	68	19	60.2273
Havanese	2013	4	4	0	50
Havanese	2018	21	19	4	42.8571
Havanese	2023	52	43	8	55.7692
Hungarian Vizsla	2013	2	2	0	100
Hungarian Vizsla	2018	1	1	0	100
Hungarian Vizsla	2023	2	2	0	50
Basset Hound	2013	140	113	9	49.2857
Basset Hound	2018	195	144	10	53.8462
Basset Hound	2023	209	165	13	51.6746
Basenji	2013	180	107	6	53.8889
Basenji	2018	134	91	13	50
Basenji	2023	79	62	5	55.6962
Bernese Mountain Dog	2013	1688	1212	14	53.7915
Bernese Mountain Dog	2018	1908	1339	23	52.2013
Bernese Mountain Dog	2023	1798	1282	25	50.8899
Pug	2013	5323	4164	64	54.3303
Pug	2018	6335	4900	120	55.5643
Pug	2023	7844	6080	157	55.7496
Papillon	2013	10840	6585	492	52.583
Papillon	2018	11007	7322	685	52.2849
Papillon	2023	9957	6589	561	52.4053
Parson Russell Terrier	2013	2	2	0	50
Parson Russell Terrier	2018	7	5	1	28.5714
Parson Russell Terrier	2023	10	7	0	60
Bearded Collie	2013	34	27	0	61.7647
Bearded Collie	2018	41	26	5	51.2195
Bearded Collie	2023	58	36	1	50
Bichon Frise	2013	957	682	28	57.7847
Bichon Frise	2018	2430	1584	103	55.2263
Bichon Frise	2023	5188	3680	271	56.1103
Beagle	2013	4156	2894	91	50.9384
Beagle	2018	4474	3018	144	50.9388
Beagle	2023	4954	3435	179	49.6568
Beagle Harrier	2013	9	8	0	44.4444
Beagle Harrier	2018	8	8	0	37.5
Beagle Harrier	2023	8	5	1	50
Pyrenean Shepherd	2013	3	1	0	33.3333
Pyrenean Shepherd	2018	1	0	0	0
Pyrenean Shepherd	2023	1	1	0	0
Pyrenean Mountain Dog	2013	1	1	0	0
Pyrenean Mountain Dog	2023	6	5	0	33.3333
Pyrenean Mastiff	2013	8	6	0	50
Pyrenean Mastiff	2018	2	2	0	50
Pharaoh Hound	2013	3	3	0	100
Pharaoh Hound	2018	7	6	0	85.7143
Pharaoh Hound	2023	4	4	1	100
Flat Coated Retriever	2013	553	423	9	47.1971
Flat Coated Retriever	2018	497	342	8	52.7163
Flat Coated Retriever	2023	443	297	2	54.8533
French Gascony Pointer	2013	1	1	0	100
French Gascony Pointer	2018	1	0	0	100
French Bulldog	2013	9333	7665	74	54.1948
French Bulldog	2018	11753	9527	147	55.288
French Bulldog	2023	15385	12211	167	53.7472
Black and Tan Coonhound	2018	1	1	0	0
Black and Tan Coonhound	2023	1	1	0	0
Bloodhound	2013	2	0	0	100
Bloodhound	2018	1	1	0	100
Briard	2013	3	1	0	100
Briard	2018	3	3	0	66.6667
Briard	2023	2	1	0	50
Brittany Spaniel	2013	65	48	2	47.6923
Brittany Spaniel	2018	94	67	5	50
Brittany Spaniel	2023	122	77	4	53.2787
Brussels Griffon	2013	185	132	3	51.8919
Brussels Griffon	2018	236	173	5	50
Brussels Griffon	2023	271	206	11	49.8155
Brindle Basenji	2023	1	0	0	0
Bulldog	2013	908	742	5	58.8106
Bulldog	2018	797	632	5	57.2146
Bulldog	2023	850	673	4	57.0588
Bullmastiff	2013	2	2	0	0
Bullmastiff	2018	1	1	0	0
Bull Terrier	2013	42	38	0	64.2857
Bull Terrier	2018	26	20	0	53.8462
Bull Terrier	2023	14	12	0	50
Bluetick Coonhound	2013	1	1	0	0
Bouvier des Flandres	2013	7	6	0	57.1429
Bouvier des Flandres	2018	5	5	0	80
Bouvier des Flandres	2023	4	4	0	100
Petit Basset Griffon Vendeen	2013	85	73	3	64.7059
Petit Basset Griffon Vendeen	2018	64	61	3	67.1875
Petit Basset Griffon Vendeen	2023	44	42	4	63.6364
Petit Brabancon	2013	17	12	0	64.7059
Petit Brabancon	2018	28	22	1	50
Petit Brabancon	2023	42	30	1	45.2381
Prazsky Krysarik	2013	23	21	9	47.8261
Prazsky Krysarik	2018	22	20	9	50
Prazsky Krysarik	2023	10	8	3	50
Plott Hound	2013	2	0	0	100
Plott Hound	2018	4	2	0	75
Plott Hound	2023	8	5	1	62.5
Poodle (Standard)	2013	637	464	7	57.2998
Poodle (Standard)	2018	947	658	20	55.9662
Poodle (Standard)	2023	1852	1290	47	54.4816
Poodle (Toy)	2013	81922	51052	2511	52.8112
Poodle (Toy)	2018	132800	86104	6908	53.1182
Poodle (Toy)	2023	179100	122374	11053	53.4919
Poodle (Medium)	2013	54	31	2	50
Poodle (Medium)	2018	148	100	11	53.3784
Poodle (Medium)	2023	326	242	17	55.8282
Poodle (Miniature)	2013	345	230	23	48.1159
Poodle (Miniature)	2018	517	360	50	47.9691
Poodle (Miniature)	2023	494	371	46	51.8219
Puli	2013	22	14	0	72.7273
Puli	2018	18	11	0	72.2222
Puli	2023	10	6	1	70
Bedlington Terrier	2013	60	50	3	38.3333
Bedlington Terrier	2018	55	47	6	45.4545
Bedlington Terrier	2023	52	46	3	55.7692
Belgian Griffon	2013	14	9	0	50
Belgian Griffon	2018	38	25	0	44.7368
Belgian Griffon	2023	49	34	4	46.9388
Belgian Shepherd Dog (Groenendael)	2013	22	19	3	54.5455
Belgian Shepherd Dog (Groenendael)	2018	18	12	4	61.1111
Belgian Shepherd Dog (Groenendael)	2023	22	13	1	45.4545
Belgian Shepherd Dog (Tervuren)	2013	40	29	0	52.5
Belgian Shepherd Dog (Tervuren)	2018	32	20	2	53.125
Belgian Shepherd Dog (Tervuren)	2023	22	13	2	40.9091
Belgian Shepherd Dog (Malinois)	2013	8	4	0	25
Belgian Shepherd Dog (Malinois)	2018	16	11	1	25
Belgian Shepherd Dog (Malinois)	2023	15	13	0	26.6667
Pekingese	2013	2380	1736	32	56.7647
Pekingese	2018	4224	2947	72	57.41
Pekingese	2023	5832	4202	124	56.3272
Peruvian Hairless Dog (Medium)	2023	1	0	0	100
Peruvian Hairless Dog (Large)	2013	1	1	0	100
White Swiss Shepherd Dog	2013	97	73	1	53.6082
White Swiss Shepherd Dog	2018	186	123	2	53.2258
White Swiss Shepherd Dog	2023	281	185	2	55.516
Boxer	2013	113	83	1	51.3274
Boxer	2018	120	84	4	49.1667
Boxer	2023	120	80	2	51.6667
Boston Terrier	2013	2698	1945	36	51.9274
Boston Terrier	2018	3502	2590	54	52.7127
Boston Terrier	2023	4305	3059	70	53.0546
Borzoi	2013	276	170	3	58.3333
Borzoi	2018	350	213	7	52.5714
Borzoi	2023	348	210	7	49.7126
Dogue de Bordeaux	2013	4	4	0	50
Dogue de Bordeaux	2018	1	1	0	100
Dogue de Bordeaux	2023	5	2	0	80
Bolognese	2013	65	59	0	36.9231
Bolognese	2018	108	80	11	49.0741
Bolognese	2023	154	123	9	55.1948
Border Collie	2013	3282	1934	50	51.6758
Border Collie	2018	4139	2519	87	50.157
Border Collie	2023	5197	3153	111	49.7018
Border Terrier	2013	16	11	1	75
Border Terrier	2018	30	21	2	53.3333
Border Terrier	2023	47	24	4	55.3191
Portuguese Podengo Medio	2013	2	2	0	0
Pomeranian	2013	14576	8773	371	53.6841
Pomeranian	2018	23652	14417	818	54.5155
Pomeranian	2023	35395	22221	1425	55.683
Polish Lowland Sheepdog	2013	65	53	2	63.0769
Polish Lowland Sheepdog	2018	71	54	3	52.1127
Polish Lowland Sheepdog	2023	54	48	2	55.5556
Porcelaine	2013	1	1	0	0
Portuguese Water Dog	2013	15	9	0	53.3333
Portuguese Water Dog	2018	17	16	0	58.8235
Portuguese Water Dog	2023	20	16	1	65
Mastiff	2013	4	4	0	25
Mastiff	2018	4	3	0	25
Mastiff	2023	5	3	0	80
Maltese	2013	7297	5004	234	53.8577
Maltese	2018	10589	7211	390	55.1799
Maltese	2023	14914	10395	630	56.4973
Manchester Terrier	2013	2	1	0	0
Manchester Terrier	2018	1	1	0	0
Miniature Schnauzer	2013	11445	7648	407	50.817
Miniature Schnauzer	2018	17837	11818	743	51.3876
Miniature Schnauzer	2023	25676	17581	1241	51.5384
Miniature Pinscher	2013	3971	2512	118	50.8436
Miniature Pinscher	2018	5138	3291	202	50.7591
Miniature Pinscher	2023	6117	3923	236	49.3706
Miniature Bull Terrier	2013	134	114	2	55.2239
Miniature Bull Terrier	2018	165	131	6	53.3333
Miniature Bull Terrier	2023	104	80	4	56.7308
Yorkshire Terrier	2013	14675	9872	520	53.6559
Yorkshire Terrier	2018	18296	12441	846	54.1867
Yorkshire Terrier	2023	20255	13893	927	54.3767
Lagotto Romagnolo	2023	6	4	0	16.6667
Lhasa Apso	2013	76	57	2	48.6842
Lhasa Apso	2018	60	47	3	55
Lhasa Apso	2023	55	42	3	49.0909
Labrador Retriever	2013	7566	5346	124	49.8943
Labrador Retriever	2018	6771	4643	126	50.2732
Labrador Retriever	2023	7594	5149	130	51.0403
Lancashire Heeler	2023	3	2	1	0
Landseer	2013	1	1	0	0
Landseer	2018	1	1	0	0
Landseer	2023	1	0	0	100
Large Munsterlander	2013	2	2	0	100
Large Munsterlander	2023	2	1	0	50
Lurcher	2018	1	1	0	100
Lurcher	2023	2	0	0	50
Leonberger	2013	64	49	1	51.5625
Leonberger	2018	69	51	3	49.2754
Leonberger	2023	67	55	1	53.7313
Redbone Coonhound	2013	1	1	0	0
Redbone Coonhound	2018	1	1	0	0
Redbone Coonhound	2023	1	1	0	0
Lakeland Terrier	2013	58	42	1	60.3448
Lakeland Terrier	2018	54	45	3	59.2593
Lakeland Terrier	2023	64	48	5	51.5625
Russian-European Laika	2023	1	0	0	0
Rottweiler	2013	138	90	1	55.0725
Rottweiler	2018	149	83	2	49.6644
Rottweiler	2023	230	139	2	53.4783
Lowchen	2013	2	2	0	50
Lowchen	2018	1	1	0	100
Rhodesian Ridgeback	2013	9	5	0	66.6667
Rhodesian Ridgeback	2018	4	3	0	75
Rhodesian Ridgeback	2023	2	1	0	100
Wire Fox Terrier	2013	399	328	10	48.3709
Wire Fox Terrier	2018	344	282	11	50.2907
Wire Fox Terrier	2023	273	236	8	53.4799
Weimaraner	2013	217	154	1	51.1521
Weimaraner	2018	211	121	3	50.7109
Weimaraner	2023	300	214	3	50
Hokkaido	2013	99	60	0	50.5051
Hokkaido	2018	137	72	1	47.4453
Hokkaido	2023	178	99	3	50.5618
Shikoku	2013	15	8	0	46.6667
Shikoku	2018	18	11	1	33.3333
Shikoku	2023	46	21	0	41.3043
Tosa	2013	3	1	0	0
Tosa	2018	8	5	0	50
Tosa	2023	14	8	0	42.8571
Japanese Spitz	2013	702	393	17	51.567
Japanese Spitz	2018	1202	623	52	50.2496
Japanese Spitz	2023	1972	1084	93	50.0507
Japanese Terrier	2013	44	36	2	43.1818
Japanese Terrier	2018	75	61	3	41.3333
Japanese Terrier	2023	93	78	11	47.3118
Shiba Inu	2013	23411	13757	236	51.7022
Shiba Inu	2018	41795	23991	572	51.9057
Shiba Inu	2023	61837	37346	1168	52.15
Japanese Chin	2013	539	400	7	58.6271
Japanese Chin	2018	655	462	14	57.5573
Japanese Chin	2023	570	444	15	54.9123
Ryukyu	2013	3	1	0	0
Ryukyu	2018	3	2	0	0
Ryukyu	2023	13	5	0	38.4615
Kai	2013	296	166	5	51.6892
Kai	2018	623	313	5	52.1669
Kai	2023	1119	561	17	53.2618
Akita	2013	574	377	3	54.3554
Akita	2018	1064	615	13	53.7594
Akita	2023	1846	1091	20	54.7671
Kishu	2013	125	83	0	53.6
Kishu	2018	148	93	0	56.0811
Kishu	2023	142	92	0	53.5211
