# Supplementary material for: Species- and breed-associated heterogeneity in age-related increases in periodontal disease risk among dogs and cats based on Japanese insurance claim data
Source: Front Vet Sci. 2026 Feb 10;13:1764413. doi: 10.3389/fvets.2026.1764413 (PMC12930463; doi:10.3389/fvets.2026.1764413)
Supplement: Supplementary file 3 [file Table_2.xlsx]

## Sheet: Table_S2
Breed	Start_Year	N_total	N_accident	N_PD	Male%
Abyssinian	2013	1716	890	16	52.1562
Abyssinian	2018	1934	1013	20	54.0848
Abyssinian	2023	1911	1037	27	53.5322
American Curl	2013	830	419	3	53.6145
American Curl	2018	1481	748	13	53.4774
American Curl	2023	2615	1273	28	53.7285
American Curl Shorthair	2013	165	73	2	53.3333
American Curl Shorthair	2018	186	96	2	55.914
American Curl Shorthair	2023	150	68	2	54
American Curl Longhair	2013	56	39	0	60.7143
American Curl Longhair	2018	85	44	2	65.8824
American Curl Longhair	2023	77	40	2	64.9351
American Shorthair	2013	7253	3292	51	55.0669
American Shorthair	2018	13739	5954	98	54.4799
American Shorthair	2023	20516	9049	213	53.7483
American Bobtail Shorthair	2018	1	1	0	100
American Bobtail Shorthair	2023	6	3	0	100
Exotic	2013	43	24	0	51.1628
Exotic	2018	365	193	2	56.4384
Exotic	2023	1550	803	28	55.6774
Exotic Shorthair	2013	224	141	4	58.4821
Exotic Shorthair	2018	1007	566	11	56.4052
Exotic Shorthair	2023	3086	1711	51	57.2262
Egyptian Mau	2013	71	39	0	56.338
Egyptian Mau	2018	134	64	0	55.9701
Egyptian Mau	2023	308	154	2	56.1688
Ocicat	2013	114	58	1	52.6316
Ocicat	2018	207	89	4	52.1739
Ocicat	2023	210	97	5	53.8095
Oriental	2013	1	1	0	0
Oriental	2018	4	2	0	50
Oriental	2023	14	5	0	50
Oriental Shorthair	2013	11	6	1	45.4545
Oriental Shorthair	2018	29	18	1	55.1724
Oriental Shorthair	2023	53	24	0	56.6038
Oriental Longhair	2023	6	2	0	83.3333
Australian Mist	2023	2	1	0	100
Khao Manee	2023	22	9	0	59.0909
Colorpoint Shorthair	2023	1	1	0	0
Kinkalow	2018	77	41	0	54.5455
Kinkalow	2023	505	260	2	53.8614
Kurilian Bobtail	2023	1	0	0	100
Korat	2013	4	2	0	0
Korat	2018	7	3	0	14.2857
Korat	2023	4	2	0	50
Cornish Rex	2013	22	16	1	63.6364
Cornish Rex	2018	26	19	0	61.5385
Cornish Rex	2023	23	20	2	47.8261
Siberian	2013	45	25	0	51.1111
Siberian	2018	440	219	4	58.6364
Siberian	2023	7487	3574	53	55.6431
Savannah	2018	2	0	0	50
Savannah	2023	29	10	1	51.7241
Siamese	2013	116	62	3	49.1379
Siamese	2018	206	88	3	54.3689
Siamese	2023	528	231	12	50.947
Chartreux	2013	138	67	2	47.8261
Chartreux	2018	413	210	6	55.2058
Chartreux	2023	943	433	10	54.825
Singapura	2013	473	246	5	59.1966
Singapura	2018	798	384	9	58.396
Singapura	2023	1238	638	13	54.5234
Javanese	2013	15	9	0	66.6667
Javanese	2018	20	10	0	50
Javanese	2023	29	15	1	44.8276
Japanese Bobtail	2013	8	6	0	25
Japanese Bobtail	2018	9	4	0	33.3333
Japanese Bobtail	2023	18	7	0	44.4444
Skookum	2018	14	7	0	57.1429
Skookum	2023	56	27	0	53.5714
Scottish Fold	2013	8985	4370	49	54.4352
Scottish Fold	2018	21475	9683	149	54.1327
Scottish Fold	2023	37418	17470	380	53.6213
Scottish Fold Longhair	2013	391	194	2	59.0793
Scottish Fold Longhair	2018	1119	484	5	56.7471
Scottish Fold Longhair	2023	1662	762	20	54.6931
Snowshoe	2013	2	1	0	50
Snowshoe	2018	4	1	1	50
Snowshoe	2023	15	3	0	26.6667
Sphynx	2013	15	9	0	66.6667
Sphynx	2018	58	37	0	51.7241
Sphynx	2023	167	100	1	61.0778
Selkirk Rex	2013	49	26	0	65.3061
Selkirk Rex	2018	219	108	2	58.4475
Selkirk Rex	2023	603	290	11	54.2289
Selkirk Rex Longhair	2013	1	1	0	0
Selkirk Rex Longhair	2018	25	12	3	60
Selkirk Rex Longhair	2023	62	29	1	62.9032
Somali	2013	1364	693	9	53.739
Somali	2018	2167	1027	20	54.7762
Somali	2023	2995	1458	57	52.7212
Turkish Angora	2013	11	4	0	54.5455
Turkish Angora	2018	18	9	0	61.1111
Turkish Angora	2023	40	19	0	55
Turkish Van	2013	3	3	0	66.6667
Turkish Van	2018	4	3	0	75
Turkish Van	2023	12	5	0	66.6667
Devon Rex	2013	3	3	0	0
Devon Rex	2018	17	8	0	70.5882
Devon Rex	2023	86	48	2	55.814
Toyger	2018	7	3	0	57.1429
Toyger	2023	116	59	2	54.3103
Tonkinese	2013	223	101	3	54.7085
Tonkinese	2018	429	176	4	55.0117
Tonkinese	2023	966	438	10	53.5197
Napoleon	2018	236	136	1	56.7797
Napoleon	2023	256	121	5	60.5469
Nebelung	2023	1	0	0	0
Norwegian Forest Cat	2013	2260	1134	13	54.6018
Norwegian Forest Cat	2018	6073	2745	37	55.4586
Norwegian Forest Cat	2023	13554	6246	137	54.021
Balinese	2013	1	0	0	0
Balinese	2018	2	1	0	50
Balinese	2023	2	1	0	50
Bambino	2023	27	13	0	77.7778
Birman	2013	65	35	0	50.7692
Birman	2018	74	35	0	54.0541
Birman	2023	80	39	2	47.5
Burmilla	2023	13	9	0	46.1538
Burmese	2013	27	17	0	85.1852
Burmese	2018	54	30	1	51.8519
Burmese	2023	103	51	2	60.1942
Himalayan	2013	303	158	7	51.8152
Himalayan	2018	451	224	2	50.5543
Himalayan	2023	848	426	18	51.533
Pixiebob	2018	1	0	0	100
Pixiebob	2023	2	1	0	100
Peterbald	2018	1	0	0	0
Peterbald	2023	1	1	0	0
British Shorthair	2013	926	480	12	57.2354
British Shorthair	2018	4567	2088	34	55.1128
British Shorthair	2023	11664	5447	137	54.9983
British Longhair	2013	2	2	0	0
British Longhair	2018	54	20	2	51.8519
British Longhair	2023	316	153	3	54.1139
Bengal	2013	763	300	2	55.4391
Bengal	2018	3012	1259	8	53.0544
Bengal	2023	6419	2562	43	53.4351
Persian	2013	458	245	2	51.7467
Persian	2018	1350	633	17	51.7778
Persian	2023	2748	1237	23	54.1849
Persian (Chinchilla)	2013	2241	1082	32	55.0647
Persian (Chinchilla)	2018	3237	1548	44	53.5681
Persian (Chinchilla)	2023	3923	1912	57	53.352
Bombay	2013	62	27	0	50
Bombay	2018	128	51	1	46.875
Bombay	2023	336	146	1	52.381
Munchkin	2013	2559	1257	17	52.9894
Munchkin	2018	9382	4063	49	53.2189
Munchkin	2023	21452	9561	207	53.2538
Munchkin Longhair	2013	45	22	1	40
Munchkin Longhair	2018	213	95	0	50.2347
Munchkin Longhair	2023	369	162	6	53.1165
Minuet	2018	904	471	4	57.5221
Minuet	2023	7968	3805	77	54.0537
Maine Coon	2013	2055	930	26	54.5985
Maine Coon	2018	3727	1673	36	53.3405
Maine Coon	2023	6625	2902	75	54.4906
European Shorthair	2013	2	1	0	50
European Shorthair	2018	1	0	0	0
European Shorthair	2023	5	2	0	40
European Burmese	2013	1	1	0	100
European Burmese	2018	2	2	0	50
Ragamuffin	2013	203	97	2	56.6502
Ragamuffin	2018	1189	543	13	57.3591
Ragamuffin	2023	5293	2399	52	55.4128
Ragdoll	2013	1826	849	18	55.586
Ragdoll	2018	4108	1757	25	55.8909
Ragdoll	2023	11780	5287	111	55.4584
Lambkin	2018	8	4	0	25
Lambkin	2023	77	27	0	49.3506
LaPerm	2013	47	22	0	57.4468
LaPerm	2018	81	31	0	66.6667
LaPerm	2023	177	94	3	56.4972
LaPerm Shorthair	2013	2	2	0	50
LaPerm Shorthair	2018	4	1	0	25
LaPerm Shorthair	2023	8	3	0	37.5
Russian Blue	2013	3232	1384	16	53.5582
Russian Blue	2018	4849	2048	44	52.7738
Russian Blue	2023	7028	3013	61	51.3944
