# Supplementary material for: Species- and breed-associated heterogeneity in age-related increases in periodontal disease risk among dogs and cats based on Japanese insurance claim data
Source: Front Vet Sci. 2026 Feb 10;13:1764413. doi: 10.3389/fvets.2026.1764413 (PMC12930463; doi:10.3389/fvets.2026.1764413)
Supplement: Supplementary file 4 [file Table_3.xlsx]

## Sheet: Table_S3
Start_year	Species	Diagnostic_term	N_animals
2013	Cat	periapical abscess	11
2013	Cat	periodontal disease	239
2013	Cat	dental root abscess	11
2013	Cat	alveolar pyorrhea	134
2013	Cat	gingivitis	284
2018	Cat	periapical abscess	24
2018	Cat	periodontal disease	577
2018	Cat	dental root abscess	27
2018	Cat	alveolar pyorrhea	156
2018	Cat	gingivitis	617
2023	Cat	periapical abscess	41
2023	Cat	periodontal disease	1706
2023	Cat	dental root abscess	47
2023	Cat	alveolar pyorrhea	273
2023	Cat	gingivitis	1806
2013	Dog	periapical abscess	1353
2013	Dog	periodontal disease	9418
2013	Dog	dental root abscess	1414
2013	Dog	alveolar pyorrhea	5160
2013	Dog	gingivitis	9650
2018	Dog	periapical abscess	2302
2018	Dog	periodontal disease	19057
2018	Dog	dental root abscess	2381
2018	Dog	alveolar pyorrhea	6155
2018	Dog	gingivitis	18592
2023	Dog	periapical abscess	2453
2023	Dog	periodontal disease	25981
2023	Dog	dental root abscess	2490
2023	Dog	alveolar pyorrhea	5172
2023	Dog	gingivitis	24593
