# Supplementary material for: Species- and breed-associated heterogeneity in age-related increases in periodontal disease risk among dogs and cats based on Japanese insurance claim data
Source: Front Vet Sci. 2026 Feb 10;13:1764413. doi: 10.3389/fvets.2026.1764413 (PMC12930463; doi:10.3389/fvets.2026.1764413)
Supplement: Supplementary file 5 [file Table_4.xlsx]

## Sheet: Table_S4
Breed	Breed_group	Size_category	N_total	N_PD	base_prob	base_L95	base_U95	OR_per_year	OR_L95	OR_U95
Irish Setter	7G	Medium	134	0	0.00612158	0.00217577	0.0171006	1.14117	1.09145	1.19314
American Cocker Spaniel	8G	Small	3217	99	0.0159283	0.0115198	0.0219863	1.11527	1.08031	1.15137
American Pit Bull Terrier	3G	Medium	402	3	0.006271	0.00280465	0.0139615	1.14141	1.09233	1.1927
Italian Greyhound	10G	Small	5466	390	0.0270916	0.0214729	0.0341291	1.16606	1.14162	1.19102
English Cocker Spaniel	8G	Small	854	58	0.0292594	0.0196242	0.0434158	1.13287	1.0927	1.17451
English Springer Spaniel	8G	Medium	122	6	0.0197135	0.00880814	0.0435278	1.13615	1.08721	1.18729
Whippet	10G	Small	655	28	0.0202726	0.0125107	0.0326907	1.12348	1.07961	1.16914
West Highland White Terrier	3G	Small	916	40	0.0179988	0.011243	0.0286963	1.11859	1.07763	1.1611
Welsh Corgi Cardigan	1G	Small	238	8	0.0132177	0.00635452	0.0272896	1.13509	1.08716	1.18513
Welsh Corgi Pembroke	1G	Small	9099	304	0.0159348	0.0123961	0.0204626	1.11685	1.09014	1.14421
Welsh Terrier	3G	Small	176	15	0.030858	0.0164453	0.0571679	1.13262	1.08507	1.18226
Airedale Terrier	3G	Medium	112	3	0.0110102	0.00439504	0.0273089	1.14413	1.09426	1.19627
Australian Shepherd	1G	Medium	187	4	0.0101828	0.00439511	0.023413	1.13945	1.09021	1.19093
Cavalier King Charles Spaniel	9G	Small	6444	300	0.021296	0.0165057	0.0274377	1.12353	1.09591	1.15184
Great Dane	2G	Giant	118	1	0.00830384	0.0030431	0.0224542	1.142	1.0922	1.19408
Great Pyrenees	2G	Giant	506	6	0.00719742	0.00353854	0.0145843	1.1389	1.09028	1.1897
Cairn Terrier	3G	Small	213	19	0.0266193	0.0142073	0.0493324	1.1333	1.08652	1.1821
Kooikerhondje	8G	Small	145	9	0.0211016	0.0100474	0.04378	1.13283	1.08482	1.18297
Golden Retriever	8G	Medium	10109	127	0.00711827	0.00530779	0.00954039	1.11457	1.07906	1.15126
Collie	1G	Medium	173	5	0.0134439	0.00597969	0.0299446	1.13694	1.08789	1.1882
Samoyed	5G	Medium	340	8	0.0125012	0.00629784	0.0246634	1.13788	1.08957	1.18834
Saluki	10G	Medium	150	9	0.0244862	0.011961	0.0494709	1.12625	1.07829	1.17634
Shih Tzu	9G	Small	14310	292	0.00930916	0.00725178	0.0119432	1.12965	1.10326	1.15667
Shetland Sheepdog	1G	Small	4327	198	0.0200803	0.0151777	0.0265238	1.137	1.10626	1.1686
Siberian Husky	5G	Medium	1844	21	0.00653778	0.0040642	0.010501	1.16511	1.11827	1.21392
German Shepherd Dog	1G	Large	510	6	0.00701214	0.00343716	0.0142523	1.13591	1.08748	1.1865
Jack Russell Terrier	3G	Small	8161	470	0.0222795	0.0176158	0.0281424	1.13407	1.11133	1.15728
Schipperke	5G	Small	184	15	0.0306982	0.0163937	0.0567641	1.1295	1.08267	1.17837
Scottish Terrier	3G	Small	179	10	0.0231752	0.0116832	0.0454514	1.13085	1.08261	1.18125
Saint Bernard	2G	Giant	169	3	0.0109916	0.00456446	0.0262304	1.1369	1.08764	1.18838
Dachshund (Kaninchen)	4G	Toy	14301	969	0.0223874	0.0183731	0.0272544	1.18289	1.16328	1.20282
Dachshund (Standard)	4G	Small	116	5	0.0157375	0.00666874	0.0366832	1.13661	1.08809	1.18729
Dachshund (Miniature)	4G	Small	57361	4138	0.0215945	0.0182658	0.0255142	1.14919	1.13634	1.16218
Dalmatian	6G	Medium	508	7	0.00729268	0.00363242	0.0145872	1.1408	1.09237	1.19138
Tibetan Spaniel	9G	Small	115	5	0.0130362	0.00549177	0.0306258	1.12879	1.07989	1.1799
Chinese Crested Dog	9G	Small	259	14	0.0177322	0.00914895	0.034091	1.13057	1.08339	1.1798
Chow Chow	5G	Medium	229	5	0.0132125	0.00605485	0.0285879	1.13849	1.08949	1.18969
Chihuahua	9G	Toy	121488	3240	0.0114415	0.00968063	0.0135184	1.1305	1.11713	1.14402
Toy Manchester Terrier	9G	Small	203	24	0.0426921	0.0244151	0.0736185	1.12837	1.08241	1.17628
Doberman	2G	Large	339	2	0.00574558	0.00243468	0.013498	1.14531	1.09594	1.1969
Newfoundland	2G	Giant	157	0	0.00599338	0.00215293	0.0165708	1.14237	1.09264	1.19436
Norfolk Terrier	3G	Small	668	95	0.0623823	0.0426834	0.0903148	1.11372	1.07327	1.15569
Bernese Mountain Dog	2G	Large	1797	25	0.00744619	0.00467627	0.0118373	1.1405	1.09402	1.18895
Pug	9G	Small	7844	157	0.00913481	0.00682414	0.0122183	1.13638	1.10451	1.16917
Basset Hound	6G	Medium	209	13	0.0273141	0.0146946	0.0502187	1.13629	1.08831	1.18638
Papillon	9G	Toy	9952	561	0.0254349	0.0203272	0.0317843	1.10053	1.08062	1.12081
Beagle	6G	Small	4953	179	0.0138392	0.0103024	0.0185674	1.15234	1.12097	1.18459
Bichon Frise	9G	Small	5188	271	0.0215336	0.0168532	0.0274774	1.19147	1.16077	1.22299
Poodle (Standard)	9G	Medium	1851	47	0.0130367	0.00884858	0.0191688	1.1432	1.10115	1.18686
Poodle (Toy)	9G	Toy	179079	11052	0.026379	0.022586	0.0307891	1.12842	1.11704	1.13992
Poodle (Medium)	9G	Small	326	17	0.0255849	0.0146692	0.0442584	1.12661	1.08027	1.17494
Poodle (Miniature)	9G	Small	494	46	0.0328649	0.0204002	0.0525371	1.12916	1.08682	1.17314
Flat Coated Retriever	8G	Large	443	2	0.00461769	0.00201163	0.0105642	1.14488	1.09531	1.19669
Brittany Spaniel	7G	Medium	122	4	0.0122515	0.00508429	0.0292254	1.14229	1.09281	1.19402
Brussels Griffon	9G	Small	271	11	0.0130854	0.00658137	0.0258497	1.15146	1.10299	1.20206
Bulldog	2G	Medium	850	4	0.00389999	0.00188208	0.00806397	1.1448	1.09587	1.19591
French Bulldog	9G	Small	15381	167	0.00486333	0.00368356	0.00641852	1.16567	1.13204	1.2003
Pekingese	9G	Small	5831	124	0.00869265	0.0063231	0.0119395	1.15809	1.12194	1.19539
Border Collie	1G	Medium	5195	111	0.00870566	0.00623601	0.0121414	1.14692	1.11134	1.18365
Boxer	2G	Medium	120	2	0.0103792	0.00399672	0.026681	1.13777	1.08825	1.18954
Boston Terrier	9G	Small	4303	70	0.00761999	0.00529877	0.0109469	1.13818	1.09846	1.17933
Pomeranian	5G	Toy	35387	1425	0.019926	0.0166955	0.0237666	1.13025	1.1137	1.14705
Borzoi	10G	Large	348	7	0.010215	0.00501987	0.0206747	1.14246	1.09359	1.19351
Bolognese	9G	Toy	154	9	0.0203387	0.00980591	0.0417083	1.13993	1.09123	1.19079
White Swiss Shepherd Dog	1G	Large	281	2	0.00618271	0.0025842	0.0147182	1.14344	1.0939	1.19522
Maltese	9G	Toy	14910	630	0.020766	0.0169466	0.0254238	1.12627	1.10534	1.1476
Miniature Schnauzer	2G	Small	25673	1241	0.0212973	0.0177503	0.0255346	1.1468	1.12936	1.16451
Miniature Pinscher	2G	Small	6114	236	0.0148236	0.0112786	0.0194609	1.14579	1.11813	1.17413
Miniature Bull Terrier	3G	Small	103	4	0.0136918	0.00560927	0.0330338	1.13898	1.0895	1.1907
Yorkshire Terrier	9G	Toy	20248	927	0.0249881	0.0206287	0.0302403	1.09365	1.07567	1.11193
Labrador Retriever	8G	Large	7589	130	0.0065259	0.0047341	0.00898975	1.15919	1.12461	1.19483
Rottweiler	2G	Giant	230	2	0.00775883	0.00317676	0.0188251	1.14062	1.09135	1.19211
Wire Fox Terrier	3G	Small	273	8	0.0123404	0.00597282	0.0253233	1.12722	1.07974	1.17679
Weimaraner	7G	Large	300	3	0.00703432	0.00305929	0.0160909	1.13864	1.08972	1.18975
Kishu	5G	Medium	142	0	0.00539199	0.00195587	0.0147754	1.13961	1.08981	1.19169
Kai	5G	Medium	1118	17	0.0074607	0.00434132	0.0127926	1.14313	1.0965	1.19175
Shiba Inu	5G	Small	61818	1168	0.00878533	0.0072953	0.0105765	1.12648	1.10937	1.14385
Akita	5G	Giant	1845	20	0.00620863	0.00380617	0.0101121	1.14093	1.09415	1.18972
Japanese Spitz	5G	Small	1971	92	0.0237809	0.0172131	0.0327712	1.13116	1.09338	1.17024
Hokkaido	5G	Medium	178	3	0.00932422	0.0038771	0.0222533	1.13474	1.08571	1.18599
Japanese Chin	9G	Toy	570	15	0.01018	0.00552987	0.0186672	1.13548	1.08817	1.18484
