# Supplementary material for: Species- and breed-associated heterogeneity in age-related increases in periodontal disease risk among dogs and cats based on Japanese insurance claim data
Source: Front Vet Sci. 2026 Feb 10;13:1764413. doi: 10.3389/fvets.2026.1764413 (PMC12930463; doi:10.3389/fvets.2026.1764413)
Supplement: Supplementary file 6 [file Table_5.xlsx]

## Sheet: Table_S4
Breed	N_total	N_PD	OR_per_year	OR_L95	OR_U95
Abyssinian	1911	27	1.08869	1.05254	1.12608
American Curl	2614	28	1.08399	1.04298	1.12662
American Curl Shorthair	150	2	1.09642	1.04465	1.15076
American Shorthair	20511	213	1.08669	1.06208	1.11187
Exotic	1550	28	1.12939	1.07637	1.18501
Exotic Shorthair	3086	51	1.13279	1.08627	1.18129
Egyptian Mau	308	2	1.09323	1.04056	1.14856
Ocicat	210	5	1.11912	1.06733	1.17342
Kinkalow	505	2	1.10084	1.04613	1.15842
Siberian	7485	53	1.07851	1.02925	1.13014
Siamese	528	12	1.14405	1.09277	1.19774
Chartreux	943	10	1.09888	1.04832	1.15187
Singapura	1238	13	1.08959	1.04407	1.1371
Scottish Fold	37409	380	1.08718	1.06424	1.11061
Scottish Fold Longhair	1662	20	1.10544	1.06013	1.15268
Sphynx	167	1	1.09643	1.04191	1.1538
Selkirk Rex	603	11	1.10362	1.05064	1.15928
Somali	2993	57	1.1177	1.0822	1.15435
Toyger	116	2	1.10155	1.0462	1.15982
Tonkinese	966	10	1.10113	1.05209	1.15246
Napoleon	256	5	1.10581	1.05176	1.16265
Norwegian Forest Cat	13546	137	1.08127	1.05018	1.11329
Burmese	103	2	1.10451	1.04963	1.16226
Himalayan	848	18	1.12607	1.07925	1.17491
British Shorthair	11659	137	1.11265	1.07824	1.14815
British Longhair	316	3	1.10057	1.04552	1.15853
Persian	2745	23	1.09103	1.04624	1.13774
Persian (Chinchilla)	3921	57	1.11656	1.08484	1.14922
Bengal	6419	43	1.08111	1.04247	1.12119
Bombay	336	1	1.09033	1.037	1.1464
Munchkin	21443	207	1.08089	1.05197	1.11059
Munchkin Longhair	369	6	1.10082	1.04718	1.15721
Minuet	7968	77	1.1098	1.06017	1.16174
Maine Coon	6624	75	1.10024	1.06673	1.13481
LaPerm	177	3	1.09991	1.04616	1.15641
Ragamuffin	5292	52	1.09472	1.04885	1.1426
Ragdoll	11779	111	1.1032	1.07149	1.13584
Russian Blue	7026	61	1.05571	1.02369	1.08874
